# Supplementary material for: Functional Amino Acid Supplementation Drives Early Growth and Gut Maturation in Broilers: A Meta-Analysis
Source: Animals (Basel). 2026 Apr 15;16(8):1207. doi: 10.3390/ani16081207 (PMC13114196; doi:10.3390/ani16081207)
Supplement: Supplementary file 1 [file animals-16-01207-s001.zip]

Archive with 1 entries (1 files):
- animals-4215996-supplementary.pdf
